# Supplementary material for: Evaluating whole transcriptome amplification for gene profiling experiments using RNA-Seq
Source: BMC Biotechnol. 2015 Jul 30;15:65. doi: 10.1186/s12896-015-0155-7 (PMC4520150; doi:10.1186/s12896-015-0155-7)
Supplement: Additional file 1: Table S1. — Summary of sequencing results, quality filtering, and transcript assembly from biological replicates included in our analysis. Table S2. Summary of pre- and post-amplification RNA concentrations. [file 12896_2015_155_MOESM1_ESM.xlsx]

## Sheet: Table S1
Additonal File 1: Table S1. Sequencing results, quality filtering, and transcript assembly from biological replicates included in our analysis
	Raw RNA						WTA
	Rat 1	Rat 2	Rat 3	Rat 4	Rat 5	Rat 6	Rat 1	Rat 2	Rat 3	Rat 4	Rat 5	Rat 6
Total sequenced reads	53089920	53557014	86002500	51759946	74983574	49549658	61409204	78709700	77310418	80799764	87229960	75253148
Filtered reads	48360376	48538418	77415592	47003332	67888752	45091334	52316630	67957916	66234782	69774602	74904460	64619032
Aligned reads	29404632	30417993	49867694	29761757	41926979	27117418	29509029	42152713	44063552	45420994	43526634	37018612
Uniquely aligned reads	24208460	25089966	41227021	24808416	34872762	22805086	26996663	38752802	41014995	41677221	39653758	33790848
Multiple aligned reads	5196172	5328027	8640673	4953341	7054217	4312332	2512366	3399911	3048557	3743773	3872876	3227764
Unmapped reads	18531231	17696330	26157017	16740689	25212881	17546173	22518241	25568072	21866350	24054447	31094010	27372853
Expressed transcripts (5% cut-off)	16721	16411	16185	16889	16632	16596	16774	16932	16728	16950	17227	17068
Expressed genes (5% cut-off)	15411	15373	15047	15197	15405	15357	15176	15182	15166	15267	15440	15286

## Sheet: Table S2
Additional File 1: Table S2. Summary of pre- and post-amplification RNA concentrations
	[RNA] pre-amplification	[RNA] post-amplification ng/μl
	ng/μl
Rat 1	100	421.4
Rat 2	100	575.1
Rat 3	100	479.1
Rat 4	100	497
Rat 5	100	501.1
Rat 6	100	517.5
